# Supplementary material for: The Dark Side of the Mushroom Spring Microbial Mat: Life in the Shadow of Chlorophototrophs. II. Metabolic Functions of Abundant Community Members Predicted from Metagenomic Analyses
Source: Front Microbiol. 2017 Jun 6;8:943. doi: 10.3389/fmicb.2017.00943 (PMC5459899; doi:10.3389/fmicb.2017.00943)
Supplement: Table S1 — Reference genomes used in emergent self-organizing map binning. [file Table1.xlsx]

## Sheet: Table S1 - references
Table S1: Reference genomes used in emergent self-organizing map (ESOM) binning
Genome	Accession Number
Anaerolinea thermolimosa IMO-1	NZ_BBXW00000000.1
Anaerolinea thermophila UNI-1	NC_014960.1
Bellilinea caldifistulae ASM130605v1	NZ_LGHJ00000000.1
Chloracidobacterium thermophilum strain B	NC_016024.1 (Chromosome 1), NC_016025.1 (Chromosome 2)
Chloroflexus aggregans DSM 9485	NC_011831.1
Chloroflexus aurantiacus J-10-fl	NC_010175.1
Chloroflexus sp. MS-G	NZ_JPIM01000000
Chloroherpeton thalassium ATCC 35110	NC_011026.1
Chthonomonas calidirosea T49	NC_021487.1
Elioraea tepidiphila DSM 17972	NZ_ARKI00000000.1
Leptolinea tardivitalis ASM130609v1	NZ_LGCK00000000.1
Levilinea saccharolytica ASM130603v1	LGCM00000000.1
Meiothermus ruber DSM 1279	NC_013946.1
Meiothermus sp. Strain A	NZ_JXOP00000000.1
Ornatilinea apprima P3M-1	LGCL00000000.1
Oscillochloris trichoides DG6	NZ_ADVR00000000.1
Pseudothermotoga hypogea DSM 11164	NC_022795.1
Roseiflexus castenholzii DSM 13941	NC_009767.1
Roseiflexus sp. RS-1	CP000686.1
Synechococcus sp. JA-2-3B'a(2-13)	NC_007776.1
Synechococcus sp. JA-3-3Ab	NC_007775.1
Thermocrinis ruber strain DSM 23557	NZ_CP007028.1
Thermodesulfovibrio yellowstonii DSM 11347	NC_011296.1

## Sheet: Table S2 - RC genes
Table S2: List of photosynthetic reaction center genes detected in the undermat metagenome, and their taxonomic affiliation.
Locus Tag	Gene Product Name	gene name	Taxon Identity	OTU	Scaffold Length (bp)	Scaffold GC %	Scaffold Read Depth	BLASTp best hit organism	BLASTp best hit gene	BLASTp best hit Acc. No.	Ident	Pos
JGI24185J35167_10132391	Photosynthetic reaction centre protein	pufLM	Roseiflexus sp. RS-1	OTU-01	2580	0.58	1227	Roseiflexus sp. RS-1	bifunctional photosynthetic reaction center subunit L/M	WP_011957973	1	1
JGI24185J35167_10308731	Photosynthetic reaction centre protein	pufLM	Roseiflexus sp. RS-1	OTU-01	1298	0.59	354	Roseiflexus sp. RS-1	bifunctional photosynthetic reaction center subunit L/M	WP_011957973	1	1
JGI24185J35167_10757491	Photosynthetic reaction centre protein	pufLM	Roseiflexus sp. RS-1	OTU-01	604	0.61	291	Roseiflexus sp. RS-1	bifunctional photosynthetic reaction center subunit L/M	WP_011957973	0.985075	0.995025
JGI24185J35167_11504711	Photosynthetic reaction centre protein	pufLM	Roseiflexus sp. RS-1	OTU-01	365	0.58	140	Roseiflexus sp. RS-1	bifunctional photosynthetic reaction center subunit L/M	WP_011957973	0.983471	0.991736
JGI24185J35167_10411751	Photosynthetic reaction centre protein	pufLM	Roseiflexus sp. RS-1	OTU-01	1012	0.61	293	Roseiflexus sp. RS-1	bifunctional photosynthetic reaction center subunit L/M	WP_011957973	0.979228	0.985163
JGI24185J35167_11695531	Photosynthetic reaction centre protein	pufLM	Roseiflexus sp. RS-1	OTU-01	337	0.57	79	Roseiflexus sp. RS-1	bifunctional photosynthetic reaction center subunit L/M	WP_011957973	0.973333	0.986667
JGI24185J35167_11092421	Photosynthetic reaction centre protein	pufLM	Roseiflexus sp. RS-1	OTU-01	455	0.61	57	Roseiflexus sp. RS-1	bifunctional photosynthetic reaction center subunit L/M	WP_011957973	0.966887	0.97351
JGI24185J35167_10742581	Photosynthetic reaction centre protein	pufLM	Roseiflexus sp. RS-1	OTU-01	614	0.58	127	Roseiflexus castenholzii DSM 13941	precursor for L and M subunits of photosynthetic reaction center	BAC76414	0.955882	0.990196
JGI24185J35167_10260581	Photosynthetic reaction centre protein	pufLM	Roseiflexus sp. RS-1	OTU-01	1502	0.6	137	Roseiflexus sp. RS-1	bifunctional photosynthetic reaction center subunit L/M	WP_011957973	0.954	0.982
JGI24185J35167_10449971	Photosynthetic reaction centre protein	pufLM	Roseiflexus sp. RS-1	OTU-01	937	0.59	175	Roseiflexus sp. RS-1	bifunctional photosynthetic reaction center subunit L/M	WP_011957973	0.951852	0.981481
JGI24185J35167_10192281	Photosynthetic reaction centre protein	pufLM	Roseiflexus sp. RS-1	OTU-01	1936	0.6	688	Roseiflexus sp. RS-1	bifunctional photosynthetic reaction center subunit L/M	WP_011957973	0.945513	0.974359
JGI24185J35167_12882961	Photosynthetic reaction centre protein	pufLM	Roseiflexus sp. RS-1	OTU-01	233	0.61	30	Roseiflexus castenholzii DSM 13941	precursor for L and M subunits of photosynthetic reaction center	BAC76414	0.922078	1
JGI24185J35167_13006711	Photosynthetic reaction centre protein	pufLM	Roseiflexus sp. RS-1	OTU-01	215	0.56	66	Roseiflexus sp. RS-1	bifunctional photosynthetic reaction center subunit L/M	WP_011957973	0.915493	0.971831
JGI24185J35167_12828611	Photosynthetic reaction centre protein	pufLM	Roseiflexus sp. RS-1	OTU-01	242	0.57	61	Roseiflexus sp. RS-1	bifunctional photosynthetic reaction center subunit L/M	WP_011957973	0.9	0.9625
JGI24185J35167_12993491	Photosynthetic reaction centre protein	pufLM	Roseiflexus sp. RS-1	OTU-01	216	0.61	61	Roseiflexus sp. RS-1	bifunctional photosynthetic reaction center subunit L/M	WP_011957973	0.521127	0.732394
JGI24185J35167_10222331	Photosynthetic reaction centre protein	psbD	Synechococcus sp. B'	OTU-05	1717	0.58	140	Synechococcus sp. JA-2-3B'a(2-13)	photosystem II protein D1 2	WP_011432036	1	1
JGI24185J35167_10037016	Photosynthetic reaction centre protein	psbD	Synechococcus sp. B'	OTU-05	6343	0.55	96	Synechococcus sp. JA-2-3B'a(2-13)	photosystem II D2 protein	WP_011432491	0.996904	1
JGI24185J35167_10063733	Photosynthetic reaction centre protein	pufL	"Ca.R. gracile"	OTU-06	4419	0.6	377	"Candidatus Chloroploca asiatica"	photosynthetic reaction center subunit L, partial	AIO09719	0.532567	0.662835
JGI24185J35167_10063732	Photosynthetic reaction centre protein	pufM	"Ca.R. gracile"	OTU-06	4419	0.6	377	Chloroflexus sp. Y-396-1	photosynthetic reaction center subunit M	WP_028458606	0.518519	0.651852
JGI24185J35167_10023119	Photosynthetic reaction centre protein	pufL	Chloroflexus sp.MS-G	OTU-11	8436	0.53	30	Chloroflexus sp. MS-G	Reaction center protein L chain	WP_031458169	0.996785	1
JGI24185J35167_100231110	Photosynthetic reaction centre protein	pufM	Chloroflexus sp.MS-G	OTU-11	8436	0.53	30	Chloroflexus sp. MS-G	photosynthetic reaction center subunit M	WP_031458170	0.986971	0.996743
JGI24185J35167_10051553	Photosynthetic reaction centre protein	pufL	"Ca. Chloranaerofilum corporosum"	OTU-15	5141	0.65	53	Chloroflexus sp. isl-2	Reaction center protein L chain	OAN37073	0.855305	0.92283
JGI24185J35167_10051552	Photosynthetic reaction centre protein	pufM	"Ca.Chloracaerofilum corporosum"	OTU-15	5141	0.65	53	Chloroflexus sp. Y-396-1	photosynthetic reaction center subunit M	WP_028458606	0.811881	0.89769
JGI24185J35167_10121773	Photosynthetic reaction centre protein	psbD	Synechococcus sp. A	OTU-22	2757	0.6	32	Synechococcus sp. JA-3-3Ab	photosystem II protein D1 1	WP_011430136	1	1
JGI24185J35167_10128721	Photosynthetic reaction centre protein	psbD	Synechococcus sp. A	OTU-22	2638	0.62	18	Synechococcus sp. JA-3-3Ab	photosystem II D2 protein	WP_011431157	1	1
JGI24185J35167_10312141	Photosynthetic reaction centre protein	psbD	Synechococcus sp. A	OTU-22	1285	0.58	22	Synechococcus sp. JA-3-3Ab	photosystem II D2 protein	WP_011431157	1	1
JGI24185J35167_10494552	Photosynthetic reaction centre protein	psbD	Synechococcus sp. A	OTU-22	863	0.58	12	Synechococcus sp. JA-3-3Ab	photosystem II D2 protein	WP_011431157	1	1
JGI24185J35167_12934221	Photosynthetic reaction centre protein	psbD	Synechococcus sp. A	OTU-22	225	0.59	8	Synechococcus sp. JA-3-3Ab	photosystem II protein D1 3	WP_011430640	1	1
JGI24185J35167_10147372	Photosynthetic reaction centre protein	psbD	Synechococcus sp. A	OTU-22	2375	0.65	18	Synechococcus sp. JA-3-3Ab	photosystem II protein D1 2	WP_011430579	0.959559	0.970588
JGI24185J35167_10026886	Photosynthetic reaction centre protein	pufL	"Ca. E. thermophila"	OTU-46	7757	0.68	47	Elioraea tepidiphila	photosynthetic reaction center subunit L	WP_019012960	0.890511	0.952555
JGI24185J35167_10718261	Photosynthetic reaction centre protein	pufL	"Ca. E. thermophila"	OTU-46	631	0.65	11	Rhodospirillum centenum SW	photosynthetic reaction center subunit L	WP_012567273	0.861446	0.945783
JGI24185J35167_10026887	Photosynthetic reaction centre protein	pufM	"Ca. E. thermophila"	OTU-46	7757	0.68	47	Methyloversatilis universalis FAM5	Reaction center protein M chain	EGK69993	0.804348	0.872671
JGI24185J35167_12822401	Photosynthetic reaction centre protein	pufM	unidentified	unknown	243	0.63	12	uncultured bacterium	PufM, partial	ABW80308	0.9375	0.9625
JGI24185J35167_10247323	Photosynthetic reaction centre protein	pufL	"Ca. R. tepidum"	OTU-121	1572	0.67	20	uncultured bacterium	photosynthetic reaction centre subunit L, partial	ALP83302	0.888889	0.968254
JGI24185J35167_11411031	Photosynthetic reaction centre protein	pufL	"Ca. R. tepidum"	OTU-121	380	0.65	13	Methylobacterium sp. Leaf85	photosynthetic reaction center subunit L	WP_056146872	0.888889	0.944444
JGI24185J35167_10247322	Photosynthetic reaction centre protein	pufM	"Ca. R. tepidum"	OTU-121	1572	0.67	20	Rhodospirillum centenum SW	photosynthetic reaction center subunit M	WP_012567274	0.836478	0.915094
JGI24185J35167_12767641	Photosynthetic reaction centre protein	pufM	unidentified	unknown	246	0.61	10	Methylobacterium sp. Leaf456	photosynthetic reaction center subunit M	WP_056242953	0.641975	0.703704
Locus Tag	Gene Product Name	gene name	Taxon Identity		Scaffold Length (bp)	Scaffold GC %	Scaffold Read Depth	BLASTp best hit organism	BLASTp best hit gene	BLASTp best hit Acc. No.	Ident	Pos
JGI24185J35167_10008549	Photosystem I psaA/psaB protein	pscA	"Ca. Thermochlorobacter aerophilum"	OTU-38	13751	0.48	29	Chlorobium sp. GBChlB	photosystem I reaction center subunit IX	KER09157	0.848527	0.903226
JGI24185J35167_10057195	Photosystem I psaA/psaB protein	pscA	Chloracidobacterium thermophilum	OTU-17	4776	0.55	27	Chloracidobacterium thermophilum	photosystem P840 reaction center large subunit	ABV27318	1	1
JGI24185J35167_12911811	Photosystem I psaA/psaB protein	psaA	Synechococcus sp. B'	OTU-05	228	0.61	6	Synechococcus sp. JA-2-3B'a(2-13)	photosystem I P700 chlorophyll a apoprotein A1	WP_011431694	1	1
JGI24185J35167_11812481	Photosystem I psaA/psaB protein	psaB	Synechococcus sp. B'	OTU-05	323	0.59	8	Synechococcus sp. JA-2-3B'a(2-13)	photosystem I P700 chlorophyll a apoprotein A2	WP_011431693	1	1
JGI24185J35167_11728271	Photosystem I psaA/psaB protein	psaA	Synechococcus sp. A	OTU-22	333	0.58	9	Synechococcus sp. JA-3-3Ab	photosystem I P700 chlorophyll a apoprotein A1	WP_011431314	1	1
JGI24185J35167_12797511	Photosystem I psaA/psaB protein	psaB	Synechococcus sp. A	OTU-22	245	0.63	9	Synechococcus sp. JA-3-3Ab	photosystem I P700 chlorophyll a apoprotein A2	WP_011431315	1	1
JGI24185J35167_12408611	Photosystem I psaA/psaB protein	psaB	Synechococcus sp. A	OTU-22	269	0.67	14	Synechococcus sp. JA-3-3Ab	photosystem I P700 chlorophyll a apoprotein A2	WP_011431315	0.988764	0.988764
JGI24185J35167_10341971	Photosystem I psaA/psaB protein	psaB	Synechococcus sp. A	OTU-22	1188	0.63	15	Synechococcus sp. JA-3-3Ab	photosystem I P700 chlorophyll a apoprotein A2	WP_011431315	1	1
JGI24185J35167_10341972	Photosystem I psaA/psaB protein	psaA	Synechococcus sp. A	OTU-22	1188	0.63	15	Synechococcus sp. JA-3-3Ab	photosystem I P700 chlorophyll a apoprotein A1	WP_011431314	1	1
JGI24185J35167_11343461	Photosystem I psaA/psaB protein	psaB	Synechococcus sp. A	OTU-22	393	0.61	15	Synechococcus sp. JA-3-3Ab	photosystem I P700 chlorophyll a apoprotein A2	WP_011431315	1	1
JGI24185J35167_10713451	Photosystem I psaA/psaB protein	psaA	Synechococcus sp. A	OTU-22	635	0.61	17	Synechococcus sp. JA-3-3Ab	photosystem I P700 chlorophyll a apoprotein A1	WP_011431314	0.990521	0.995261
JGI24185J35167_10734561	Photosystem I psaA/psaB protein	psaA	Synechococcus sp. A	OTU-22	620	0.62	17	Synechococcus sp. JA-3-3Ab	photosystem I P700 chlorophyll a apoprotein A1	WP_011431314	0.995146	0.995146
JGI24185J35167_10715191	Photosystem I psaA/psaB protein	psaB	Synechococcus sp. A	OTU-22	633	0.58	18	Synechococcus sp. JA-3-3Ab	photosystem I P700 chlorophyll a apoprotein A2	WP_011431315	0.993939	0.993939
JGI24185J35167_11778191	Photosystem I psaA/psaB protein	psaA	Synechococcus sp. B'	OTU-05	327	0.6	18	Synechococcus sp. JA-2-3B'a(2-13)	photosystem I P700 chlorophyll a apoprotein A1	WP_011431694	1	1
JGI24185J35167_11923791	Photosystem I psaA/psaB protein	psaB	Synechococcus sp. B'	OTU-05	311	0.61	23	Synechococcus sp. JA-2-3B'a(2-13)	photosystem I P700 chlorophyll a apoprotein A2	WP_011431693	1	1
JGI24185J35167_11763291	Photosystem I psaA/psaB protein	psaA	Synechococcus sp. B'	OTU-05	328	0.61	24	Synechococcus sp. JA-2-3B'a(2-13)	photosystem I P700 chlorophyll a apoprotein A1	WP_011431694	1	1
JGI24185J35167_11197751	Photosystem I psaA/psaB protein	psaA	Synechococcus sp. B'	OTU-05	426	0.6	26	Synechococcus sp. JA-2-3B'a(2-13)	photosystem I P700 chlorophyll a apoprotein A1	WP_011431694	1	1
JGI24185J35167_10389731	Photosystem I psaA/psaB protein	psaA	Synechococcus sp. B'	OTU-05	1062	0.58	27	Synechococcus sp. JA-2-3B'a(2-13)	photosystem I P700 chlorophyll a apoprotein A1	WP_011431694	0.990991	0.990991
JGI24185J35167_10389732	Photosystem I psaA/psaB protein	psaA	Synechococcus sp. B'	OTU-05	1062	0.58	27	Synechococcus sp. JA-2-3B'a(2-13)	photosystem I P700 chlorophyll a apoprotein A1	WP_011431694	0.995	1
JGI24185J35167_11252191	Photosystem I psaA/psaB protein	psaB	Synechococcus sp. B'	OTU-05	413	0.6	29	Synechococcus sp. JA-2-3B'a(2-13)	photosystem I P700 chlorophyll a apoprotein A2	CCQ69137	1	1
JGI24185J35167_10226241	Photosystem I psaA/psaB protein	psaB	Synechococcus sp. A	OTU-22	1693	0.62	32	Synechococcus sp. JA-3-3Ab	photosystem I P700 chlorophyll a apoprotein A2	WP_011431315	0.9627	0.984014
JGI24185J35167_10639511	Photosystem I psaA/psaB protein	psaA	Synechococcus sp. B'	OTU-05	694	0.61	32	Synechococcus sp. JA-2-3B'a(2-13)	photosystem I P700 chlorophyll a apoprotein A1	WP_011431694	0.995652	1
JGI24185J35167_10482741	Photosystem I psaA/psaB protein	psaA	Synechococcus sp. B'	OTU-05	881	0.61	50	Synechococcus sp. JA-2-3B'a(2-13)	photosystem I P700 chlorophyll a apoprotein A1	WP_011431694	0.993174	0.993174
JGI24185J35167_10178901	Photosystem I psaA/psaB protein	psaA	Synechococcus sp. B'	OTU-05	2051	0.61	51	Synechococcus sp. JA-2-3B'a(2-13)	photosystem I P700 chlorophyll a apoprotein A1	WP_011431694	1	1
JGI24185J35167_10178902	Photosystem I psaA/psaB protein	psaB	Synechococcus sp. B'	OTU-05	2051	0.61	51	Synechococcus sp. JA-2-3B'a(2-13)	photosystem I P700 chlorophyll a apoprotein A2	WP_011431693	0.991135	0.991135
JGI24185J35167_10699981	Photosystem I psaA/psaB protein	psaA	Synechococcus sp. B'	OTU-05	644	0.6	51	Synechococcus sp. JA-2-3B'a(2-13)	photosystem I P700 chlorophyll a apoprotein A1	WP_011431694	0.995327	0.995327
JGI24185J35167_10455681	Photosystem I psaA/psaB protein	psaA	Synechococcus sp. B'	OTU-05	926	0.56	58	Synechococcus sp. JA-2-3B'a(2-13)	photosystem I P700 chlorophyll a apoprotein A1	WP_011431694	0.995763	1
JGI24185J35167_10295233	Photosystem I psaA/psaB protein	psaA	Synechococcus sp. B'	OTU-05	1349	0.56	80	Synechococcus sp. JA-2-3B'a(2-13)	photosystem I P700 chlorophyll a apoprotein A1	WP_011431693	1	1

## Sheet: Table S3 - rhodopsin
Table S3: List of rhodopsin encoding genes identified in the undermat metagenome, and their taxonomic affiliation.
Locus Tag	Gene Product Name	DNA Sequence Length (bp)	Amino Acid Sequence Length (aa)	Taxon Identity	OTU	Scaffold Length (bp)	Scaffold GC %	Scaffold Read Depth	BLASTp best hit organism	BLASTp best hit gene	BLASTp best hit Acc. No.	Hsp_identity	Hsp_positive	Hsp_gaps	Hsp_align-len	Ident	Pos
JGI24185J35167_10248071	Bacteriorhodopsin	780	260	Roseiflexus sp.	OTU-1	1568	0.57	782	Roseiflexus sp. RS-1	xanthorhodopsin	WP_011957674	258	258	0	259	0.996139	0.996139
JGI24185J35167_10060675	Bacteriorhodopsin	810	270	Meiothermus sp.	OTU-21	4571	0.59	34	Meiothermus cerbereus	xanthorhodopsin	WP_036258353	252	261	0	269	0.936803	0.97026
JGI24185J35167_10219112	Bacteriorhodopsin	795	265	Armatimonadetes	OTU-3	1740	0.58	415	Meiothermus cerbereus	xanthorhodopsin	WP_036258353	154	191	6	259	0.594595	0.737452
JGI24185J35167_10445211	Bacteriorhodopsin	741	247	Armatimonadetes	OTU-3	946	0.55	383	Thermus igniterrae	xanthorhodopsin	WP_018112486	153	190	2	245	0.62449	0.77551
JGI24185J35167_10401503	Bacteriorhodopsin-like protein	252	84	Armatimonadetes	OTU-3	1035	0.65	278	Meiothermus cerbereus	xanthorhodopsin	WP_036258353	45	53	0	77	0.584416	0.688312
JGI24185J35167_10473101	Bacteriorhodopsin	729	243	Armatimonadetes	OTU-3	897	0.55	269	Thermus thermophilus JL-18	xanthorhodopsin	WP_014629850	152	189	2	240	0.633333	0.7875
JGI24185J35167_10145884	Bacteriorhodopsin	711	237	Armatimonadetes	OTU-3	2392	0.59	195	Thermus thermophilus JL-18	xanthorhodopsin	WP_014629850	150	186	2	235	0.638298	0.791489
JGI24185J35167_11337201	Bacteriorhodopsin-like protein	339	113	Armatimonadetes	OTU-3	395	0.54	51	Thermus igniterrae	xanthorhodopsin	WP_018112486	75	86	1	100	0.75	0.86
JGI24185J35167_10096114	Bacteriorhodopsin	810	270	Bellilinea sp.	OTU-31	3296	0.58	23	Bellilinea caldifistulae	hypothetical protein	WP_061913042	240	257	0	269	0.892193	0.95539
JGI24185J35167_10194232	Bacteriorhodopsin	810	270	Bellilinea sp.	OTU-31	1923	0.54	19	Bellilinea caldifistulae	hypothetical protein	WP_061913042	240	257	0	269	0.892193	0.95539
JGI24185J35167_100092112	Bacteriorhodopsin	282	94	"Ca. Roseilinea gracile"	OTU-6	13292	0.64	382	Deinococcus marmoris	xanthorhodopsin	WP_051655699	53	64	1	85	0.623529	0.752941
JGI24185J35167_10037221	Bacteriorhodopsin	795	265	"Ca. Roseilinea gracile"	OTU-6	6323	0.65	367	Salisaeta longa	xanthorhodopsin	WP_022834939	147	186	4	260	0.565385	0.715385
JGI24185J35167_11662031	Bacteriorhodopsin	339	113	Thermus sp.	OTU-70	341	0.67	17	Thermus aquaticus Y51MC23	xanthorhodopsin	WP_003044660	112	113	0	113	0.99115	1
JGI24185J35167_10569761	Bacteriorhodopsin	660	220	Isophaera sp.	OTU-83	764	0.59	17	Isosphaera pallida ATCC 43644	rhodopsin	WP_013566350	219	219	0	219	1	1
JGI24185J35167_11388271	Bacteriorhodopsin	378	126	unidentified	unknown	385	0.49	18	Meiothermus cerbereus	xanthorhodopsin	WP_036258353	67	80	12	121	0.553719	0.661157
JGI24185J35167_10504051	Bacteriorhodopsin	846	282	unidentified	unknown	849	0.52	16	Isosphaera pallida ATCC 43644	rhodopsin	WP_013566350	150	181	15	259	0.579151	0.698842
JGI24185J35167_11826021	Bacteriorhodopsin	318	106	unidentified	unknown	321	0.5	10	Rivularia sp. PCC 7116	hypothetical protein	WP_052330810	62	78	0	96	0.645833	0.8125

## Sheet: Table S4 - BrpBlh
Table S4: List of bacteriorhodopsin-related protein (Brp) and bacteriorhodopsin-related protein-like homolog protein (Blh) encoding genes identified in the undermat metagenome, and their taxonomic affiliation.
Locus Tag	Gene Product Name	Taxon	OTU	Amino Acid Sequence Length (aa)	Scaffold Length (bp)	Scaffold GC %	Scaffold Read Depth	BLASTp best hit organism	BLASTp best hit gene	BLASTp best hit Acc. No.	BLAST Ident	BLAST Pos
JGI24185J35167_10055395	Lignostilbene-alpha,beta-dioxygenase and related enzymes	unidentified	unknown	136	4884	0.67	49	Chlorogloeopsis fritschii	Apocarotenoid-15,15'-oxygenase	WP_016878062	0.664179	0.664179
JGI24185J35167_11899131	Lignostilbene-alpha,beta-dioxygenase and related enzymes	Synechococcus sp. JA-2-3B'a(2-13)	OTU-05	65	313	0.6	8	Synechococcus sp. JA-2-3B'a(2-13)	lignostilbene alpha-beta-dioxygenase	WP_011431930	0.96875	0.96875
JGI24185J35167_13000021	Lignostilbene-alpha,beta-dioxygenase and related enzymes	Synechococcus sp. JA-2-3B'a(2-13)	OTU-05	71	215	0.6	5	Synechococcus sp. JA-2-3B'a(2-13)	lignostilbene alpha-beta-dioxygenase	WP_011431930	0.985915	0.985915
JGI24185J35167_10062421	Lignostilbene-alpha,beta-dioxygenase and related enzymes	Synechococcus sp. JA-2-3B'a(2-13)	OTU-05	483	4482	0.59	69	Synechococcus sp. JA-2-3B'a(2-13)	lignostilbene alpha-beta-dioxygenase	WP_011431930	0.975104	0.975104
JGI24185J35167_10135921	Lignostilbene-alpha,beta-dioxygenase and related enzymes	Synechococcus sp. JA-2-3B'a(2-13)	OTU-05	79	2526	0.57	51	Synechococcus sp. JA-2-3B'a(2-13)	lignostilbene alpha-beta-dioxygenase	WP_011431930	0.974359	0.974359
JGI24185J35167_10011605	Lignostilbene-alpha,beta-dioxygenase and related enzymes	Chloracidobacterium sp.	OTU-16	489	11916	0.6	14	Chloracidobacterium thermophilum B	lignostilbene-alpha,beta-dioxygenase-like protein	WP_014098713	0.981328	0.981328
JGI24185J35167_10011758	Lignostilbene-alpha,beta-dioxygenase and related enzymes	Chloracidobacterium sp.	OTU-16	489	11845	0.6	13	Chloracidobacterium thermophilum B	lignostilbene-alpha,beta-dioxygenase-like protein	WP_014098713	0.981328	0.981328
JGI24185J35167_11674231	Lignostilbene-alpha,beta-dioxygenase and related enzymes	Synechococcus sp. JA-3-3Ab	OTU-22	112	339	0.63	10	Synechococcus sp. JA-3-3Ab	lignostilbene alpha-beta-dioxygenase	WP_011429946	1	1
JGI24185J35167_10420551	Lignostilbene-alpha,beta-dioxygenase and related enzymes	Synechococcus sp. JA-3-3Ab	OTU-22	141	993	0.62	12	Synechococcus sp. JA-3-3Ab	lignostilbene alpha-beta-dioxygenase	WP_011429946	1	1
JGI24185J35167_10718711	Lignostilbene-alpha,beta-dioxygenase and related enzymes	Synechococcus sp. JA-3-3Ab	OTU-22	210	631	0.61	16	Synechococcus sp. JA-3-3Ab	lignostilbene alpha-beta-dioxygenase	WP_011429946	1	1
JGI24185J35167_11649301	Lignostilbene-alpha,beta-dioxygenase and related enzymes	Synechococcus sp. JA-3-3Ab	OTU-22	63	343	0.6	13	Synechococcus sp. JA-3-3Ab	lignostilbene alpha-beta-dioxygenase	WP_011429946	0.984127	0.984127
JGI24185J35167_10143472	Lignostilbene-alpha,beta-dioxygenase and related enzymes	Isosphaera sp.	OTU-83	213	2421	0.64	20	Isosphaera pallida ATCC 43644	9-cis-epoxycarotenoid dioxygenase	WP_013564289	1	1
JGI24185J35167_10904041	Lignostilbene-alpha,beta-dioxygenase and related enzymes	Isosphaera sp.	OTU-83	174	524	0.59	17	Isosphaera pallida ATCC 43644	9-cis-epoxycarotenoid dioxygenase	WP_013564289	1	1
JGI24185J35167_10482401	hypothetical protein	Isosphaera sp.	OTU-83	165	882	0.63	17	Isosphaera pallida ATCC 43644	Brp/Blh family beta-carotene 15,15'-monooxygenase	WP_013566349	1	1
JGI24185J35167_11194611	hypothetical protein	Isosphaera sp.	OTU-83	142	427	0.65	14	Isosphaera pallida ATCC 43644	Brp/Blh family beta-carotene 15,15'-monooxygenase	WP_013566349	0.992958	0.992958
JGI24185J35167_11728611	hypothetical protein	Isosphaera sp.	OTU-83	46	333	0.6	16	Isosphaera pallida ATCC 43644	Brp/Blh family beta-carotene 15,15'-monooxygenase	WP_013566349	1	1
JGI24185J35167_10754871	hypothetical protein	unidentified	unknown	149	605	0.52	17	Methylobacterium sp. 4-46	MULTISPECIES: membrane protein	WP_012330515	0.5	0.5
JGI24185J35167_11043471	hypothetical protein	unidentified	unknown	152	471	0.54	18	alpha proteobacterium QL1	hypothetical protein FF85_00805	KFX72244	0.575	0.575
*sequences were retrieved from the metagenome via BLASTp using b-carotene 15,15'-monooxygenase gene from Oscillatoria nigrovirdis PCC 7112 as query sequence.

## Sheet: Table S5 - RubisCO
Table S5: List of RubisCO genes detected in the undermat metagenome, length and sequence coverage of scaffolds as well as the BLASTp results and taxonomic affiliation.
LocusTag	Gene Product Name (JGI annotation)	Gene	Length (AA)	Taxon Identity	OTU	Scaffold Length (bp)	Scaffold GC %	Scaffold Read Depth	BLASTp best hit organism	BLASTp best hit gene	BLASTp best hit Acc. No.	Ident	Pos	RubisCO Form
JGI24185J35167_10020356	Ribulose 1,5-bisphosphate carboxylase, large subunit	RubisCO	397	Chloroflexus sp.	OTU-11	9032	0.5	24	Chloroflexus sp. MS-G	ribulose 1,5-bisphosphate carboxylase large subunit	WP_035419103	0.994949	0.997475	IV (RLP)
JGI24185J35167_10022403	Ribulose 1,5-bisphosphate carboxylase, large subunit	RubisCO	440	unidentified	unknown	8567	0.4	30	candidate division TA06 bacterium SM1_40	hypothetical protein AMJ39_08490	KPJ52176	0.351759	0.530151	IV (RLP)
JGI24185J35167_10038247	Ribulose 1,5-bisphosphate carboxylase, large subunit	RubisCO	267	unidentified	unknown	6208	0.65	28	Halomonas lutea	ribulose-bisphosphate carboxylase	WP_019019343	0.657692	0.796154	IV (RLP)
JGI24185J35167_10130905	Ribulose 1,5-bisphosphate carboxylase, large subunit	RubisCO	145	Synechococcus sp. A	OTU-22	2603	0.61	19	Synechococcus sp. JA-3-3Ab	Ribulose bisphosphate carboxylase large chain	Q2JV67	1	1	I
JGI24185J35167_10183611	Ribulose 1,5-bisphosphate carboxylase, large subunit	RubisCO	106	Synechococcus sp. B'	OTU-05	2007	0.54	63	Synechococcus sp. JA-2-3B'a(2-13)	ribulose 1,5-bisphosphate carboxylase	WP_041436791	1	1	I
JGI24185J35167_10197581	Ribulose 1,5-bisphosphate carboxylase, large subunit	RubisCO	195	Synechococcus sp. A	OTU-22	1896	0.56	18	Synechococcus sp. JA-3-3Ab	ribulose 1,5-bisphosphate carboxylase	WP_041438242	1	1	I
JGI24185J35167_10228361	Ribulose 1,5-bisphosphate carboxylase, large subunit	RubisCO	434	Synechococcus sp. B'	OTU-05	1679	0.56	62	Synechococcus sp. JA-2-3B'a(2-13)	ribulose 1,5-bisphosphate carboxylase	WP_041436791	1	1	I
JGI24185J35167_10255231	Ribulose 1,5-bisphosphate carboxylase, large subunit	RubisCO	250	Chloroflexus sp.	OTU-11	1529	0.7	273	Chloroflexus sp. MS-G	ribulose 1,5-bisphosphate carboxylase large subunit	WP_035419103	0.702479	0.838843	IV (RLP)
JGI24185J35167_10281132	Ribulose 1,5-bisphosphate carboxylase, large subunit	RubisCO	396	unidentified	unknown	1407	0.65	18	Archaeoglobus fulgidus	Ribulose bisphosphate carboxylase-like protein	KUJ93818	0.658228	0.805063	IV (RLP)
JGI24185J35167_10821321	Ribulose 1,5-bisphosphate carboxylase, large subunit	RubisCO	188	Meiothermus sp.	OTU-21	566	0.61	21	Meiothermus cerbereus	ribulose 1,5-bisphosphate carboxylase	WP_027878024	0.968085	0.968085	IV (RLP)
JGI24185J35167_10862091	Ribulose 1,5-bisphosphate carboxylase, large subunit	RubisCO	181	Synechococcus sp.	unknown	544	0.61	15	Synechococcus sp. OH2	ribulose-1,5-bisphosphate carboxylase/oxygenase large subunit	AAP12636	1	1	I
JGI24185J35167_11023881	Ribulose 1,5-bisphosphate carboxylase, large subunit	RubisCO	159	Isosphaera sp.	OTU-83	477	0.64	12	Isosphaera pallida ATCC 43644	hypothetical protein Isop_2634	ADV63204	0.99359	1	IV (RLP)
JGI24185J35167_11464881	Ribulose 1,5-bisphosphate carboxylase, large subunit	RubisCO	123	unidentified	unknown	371	0.67	12	Bradyrhizobium sp. STM 3809	ribulose bisophosphate carboxylase	WP_008962242	0.902439	0.95122	I
JGI24185J35167_11712731	Ribulose 1,5-bisphosphate carboxylase, large subunit	RubisCO	111	Chloroflexus sp.	OTU-11	335	0.7	139	Chloroflexus sp. MS-G	ribulose 1,5-bisphosphate carboxylase large subunit	WP_035419103	0.720721	0.846847	IV (RLP)
JGI24185J35167_11794041	Ribulose 1,5-bisphosphate carboxylase, large subunit	RubisCO	108	unidentified	unknown	325	0.63	15	Alicyclobacillus acidoterrestris ATCC 49025	hypothetical protein N007_02125	EPZ52921	0.470588	0.617647	IV (RLP)
JGI24185J35167_11803551	Ribulose 1,5-bisphosphate carboxylase, large subunit	RubisCO	107	unidentified	unknown	324	0.66	14	uncultured bacterium	ribulose-1,5-bisphosphate carboxylase/oxygenase large subunit form IA, partial	ABY77425	0.904762	0.952381	I
JGI24185J35167_11929631	Ribulose 1,5-bisphosphate carboxylase, large subunit	RubisCO	102	unidentified	unknown	310	0.65	7	Methanosphaerula palustris E1-9c	ribulose-bisphosphate carboxylase	WP_012616961	0.443299	0.618557	IV (RLP)
JGI24185J35167_12180631	Ribulose 1,5-bisphosphate carboxylase, large subunit	RubisCO	94	unidentified	unknown	286	0.61	8	Deltaproteobacteria bacterium SM23_61	hypothetical protein AMJ94_04710	KPK92602	0.468085	0.691489	IV (RLP)
JGI24185J35167_12322201	Ribulose 1,5-bisphosphate carboxylase, large subunit	RubisCO	91	Chloroflexus sp.	OTU-11	275	0.7	63	Chloroflexus sp. MS-G	ribulose 1,5-bisphosphate carboxylase large subunit	WP_035419103	0.659341	0.802198	IV (RLP)
JGI24185J35167_12560971	Ribulose 1,5-bisphosphate carboxylase, large subunit	RubisCO	65	Chloroflexus sp.	OTU-11	259	0.7	20	Chloroflexus sp. MS-G	ribulose 1,5-bisphosphate carboxylase large subunit	WP_035419103	0.655172	0.793103	IV (RLP)
JGI24185J35167_12634351	Ribulose 1,5-bisphosphate carboxylase, large subunit	RubisCO	74	Synechococcus sp. B'	OTU-05	254	0.64	26	Fischerella muscicola PCC 7414	ribulose-1,5-bisphosphate carboxylase/oxygenase large subunit, partial	ABB77518	0.945205	1	I
JGI24185J35167_12748211	Ribulose 1,5-bisphosphate carboxylase, large subunit	RubisCO	74	Synechococcus sp. B'	OTU-05	247	0.65	23	Fischerella muscicola PCC 7414	ribulose-1,5-bisphosphate carboxylase/oxygenase large subunit, partial	ABB77518	0.945205	1	I
JGI24185J35167_12906691	Ribulose 1,5-bisphosphate carboxylase, large subunit	RubisCO	76	Synechococcus sp. B'	OTU-05	229	0.59	4	Synechococcus sp. OH2	ribulose-1,5-bisphosphate carboxylase/oxygenase large subunit	AAP12636	1	1	I
JGI24185J35167_13053451	Ribulose 1,5-bisphosphate carboxylase, large subunit	RubisCO	69	Synechococcus sp. B'	OTU-05	208	0.6	13	Synechococcus sp. JA-2-3B'a(2-13)	Ribulose bisphosphate carboxylase large chain	Q2JIP3	1	1	I
*sequences were selected based on annotation as Ribulose 1,5-bisphosphate carboxylase in JGI

## Sheet: Table S6_3-HP-Bi cycle genes
Table S6: List of 3-hydroxypropionate bi-cycle key-enzyme genes in metagenome bins and reference genomes of microbial mat Chloroflexi.
Identity	OTU	Genome ID	Malonyl-CoA reductase	Propionyl-CoA synthase	MMC lyase	Succinyl-CoA-malate-CoA transferase	Mesaconyl-CoA C1-C4 CoA transferase	Mesaconyl-CoA-C1-CoA hydratase	Mesaconyl-CoA-C4-CoA hydratase
Roseiflexus sp. RS1	OTU-01	NC_009523.1/CP000686.1	RoseRS_3201	RoseRS_3202	RoseRS_4173	RoseRS_4176, RoseRS_4175	RoseRS_4174	RoseRS_4272	RoseRS_4177
"Ca. Roseilinea gracile"	OTU-06	RAST 6666666.201053	n.f.	n.f.	n.f.	n.f.	n.f.	n.f.	n.f.
Anaerolineae-like	OTU-09	RAST 6666666.207742	n.f.	n.f.	n.f.	n.f.	n.f.	n.f.	n.f.
Chloroflexus aurantiacus (reference)	n.a.	NC_010175/CP000909	Caur_2614	Caur_0613	Caur_0174	Caur_0179, Caur_0178	Caur_0175	Caur_0173	Caur_0180
Chloroflexus sp.	OTU-11	JGI ID 3300002493 RAST 6666666.209729	JGI24185J35167_1019044, JGI24185J35167_1023841, JGI24185J35167_1016329	peg.1325	JGI24185J35167_1015335-1	peg.2573, 2574	peg.2575	JGI24185J35167_1015335-2	peg.2572
Chloroflexus sp. MS-G	OTU-11	RAST 1107.5	peg.2069	peg.660	peg.3710	peg.3706, 3708	peg.3709	peg.3711	peg.3705
"Ca. Chloranaerofilum corporosum"	OTU-15	RAST 6666666.202426	peg.1890	peg.2382	peg.3124 ?	peg.1409, 1410	peg.1411	n.f.	peg.1409, 1408
n.f. gene not found; ? Gene identity uncertain

## Sheet: Table S7_malonyl-CoA reductase
Table S7: List of malonyl-CoA reductase encoding genes identified in the undermat metagenome, and their taxonomic affiliation.
Iteration_query-def	Length [aa]	Identity	OTU	BLASTp best hit identity	BLASTp best hit acc. No.	BLASTp best hit length	Ident	Sim/Pos	Scaffold ID	Scaffold Length (bp)	Scaffold GC %	Scaffold Read Depth
JGI24185J35167_10006159	1217	Chloracidobacterium sp.	OTU-17	Chloracidobacterium thermophilum	WP_041570096	1216	0.9375	0.967105	JGI24185J35167_1000615	15924	0.57	25
JGI24185J35167_10052471	1250	"Ca. Chloranaerofilum corporosum"	OTU-15	Chloroflexus aggregans DSM 9485	WP_012616528	1219	0.6584	0.7728	JGI24185J35167_1005247	5073	0.67	55
JGI24185J35167_10072652	1222	"Ca. Thermochlorobacter sp."	OTU-38	Chlorobium sp. GBChlB	KER09379	1195	0.795816	0.904603	JGI24185J35167_1007265	4017	0.49	27
JGI24185J35167_10079701	376	Roseiflexus sp.	OTU-01	Roseiflexus sp. RS-1	WP_011957906	1232	0.970745	0.978723	JGI24185J35167_1007970	3749	0.61	1400
JGI24185J35167_10163291	184	Chloroflexus sp.	OTU-11	Chloroflexus sp. MS-G	WP_031459656	1219	1	1	JGI24185J35167_1016329	2204	0.52	28
JGI24185J35167_10190441	649	Chloroflexus sp.	OTU-11	Chloroflexus sp. MS-G	WP_031459656	1219	0.993837	0.993837	JGI24185J35167_1019044	1950	0.55	32
JGI24185J35167_10238411	434	Chloroflexus sp.	OTU-11	Chloroflexus sp. MS-G	WP_031459656	1219	1	1	JGI24185J35167_1023841	1618	0.56	26
JGI24185J35167_10296601	447	Roseiflexus sp.	OTU-01	Roseiflexus sp. RS-1	WP_011957906	1232	0.982103	0.995526	JGI24185J35167_1029660	1343	0.62	1214
JGI24185J35167_10312791	248	Roseiflexus sp.	OTU-01	Roseiflexus sp. RS-1	WP_011957906	1232	0.975709	0.987854	JGI24185J35167_1031279	1283	0.61	1388
JGI24185J35167_10489251	289	Roseiflexus sp.	OTU-01	Roseiflexus sp. RS-1	WP_011957906	1232	0.99308	0.99308	JGI24185J35167_1048925	871	0.62	151
JGI24185J35167_10580701	250	Roseiflexus sp.	OTU-01	Roseiflexus sp. RS-1	WP_011957906	1232	0.996	1	JGI24185J35167_1058070	752	0.62	35
JGI24185J35167_10641651	230	Roseiflexus sp.	OTU-01	Roseiflexus sp. RS-1	WP_011957906	1232	1	1	JGI24185J35167_1064165	692	0.63	977
JGI24185J35167_10755031	201	Roseiflexus sp.	OTU-01	Roseiflexus sp. RS-1	WP_011957906	1232	0.970149	0.985075	JGI24185J35167_1075503	605	0.62	53

## Sheet: Table S8_WL genes
Table S8: List of Wood-Ljungdahl/Reductive acetyl-CoA pathway enzyme genes in metagenome bins and reference genomes of microbial mat members.
Organism	Strain	Genome ID	CO dehydrogenase / acetyl-CoA synthase	Formate dehydrogenase	10-Formyl-H4 folate synthetase	5,10-methenyl-H4 folate cyclohydratase	5,10-methylene-H4 folate dehydrogenase	5,10-methylene-H4 folate reductase	5,10-methyl-H4 folate CFeSP methyltransferase
Morella thermoacetica	ATCC39073	NC_007644.1 CP000232.1	Moth_1198/1201/1202	Moth_2312/2314	Moth_0109	Moth_1516	Moth_1516	Moth_1191	Moth_1197
Thermodesulfovibrio sp.	OTU-08	JGI ID 3300002493 RAST 6666666.208104	JGI24185J35167_1000126-1, JGI24185J35167_1010350-22, JGI24185J35167_1000429-752, JGI24185J35167_1000126-328	JGI24185J35167_1003407-1516/8	JGI24185J35167_1000385-690 or JGI24185J35167_1000113-242	JGI24185J35167_1000113-28 peg.240	JGI24185J35167_1000113-28 peg.240	JGI24185J35167_1000113-238	JGI24185J35167_1000429-753
Anaerolineae-like	OTU-09	JGI ID 3300002493 RAST 6666666.202442	JGI24185J35167_1000963-761/2/3	JGI24185J35167_1003145-1611/2	JGI24185J35167_100025025 peg.486	JGI24185J35167_10074424 peg.2542	JGI24185J35167_10074424 peg.2542	JGI24185J35167_1000963-758	JGI24185J35167_1000963-759
Planctomycetes	OTU-14	JGI24185J35167_10 RAST 6666666.208066	JGI24185J35167_1005560-1590/1/2	n.f.	n.f.	n.f.	n.f.	JGI24185J35167_1002271-448	JGI24185J35167_1004777-1394
Thermodesulfobacteria	OTU-26	JGI ID 3300002493	JGI24185J35167_1015887-2	n.f.	n.f.	JGI24185J35167_10172892	JGI24185J35167_10172892	JGI24185J35167_10205021	JGI24185J35167_1013385-2
Caldimicrobium thiodismutans	TF1	AP014945.1 RAST 1653476.5	peg.1844	peg.1558-9	n.f.	peg.1835	peg.1835	peg.1843	peg.1847
Thermodesulfovibrio yellowstonii	DSM11347	RAST 289376.12	peg.1431, 1432, 1433	peg.881, 883	peg.509 (formate-tetrahydrofolate ligase)	peg.668	peg.668	peg.670	peg.1434
n.f. gene not found

## Sheet: Table S9 - lactate utilization
Table S9: List of genes affiliated with lactate utilization and production found in the (partial) genomes and metagenomic dataset.
OTU	Identity	Genome ID	Lactate permease	lactate dehydrogenase (utilitzation)	lactate fermentation
OTU-01	Chloroflexi, Roseiflexus sp.	RAST 357808.8	RS-1: peg. 2390	RS-1: peg. 5108-9, 2956 (YkgEFG)	D-lactate dehydrogenase (EC 1.1.1.28) RS-1: peg.5001
OTU-02	Thermotogae, Pseudothermotoga sp.	RAST 6666666.236741	peg.59	n.f.	n.f.
OTU-03	Armatimonadetes (OP10) (OS type L)	RAST 6666666.122993	n.f.	L-lactate dehydrogenase (EC 1.1.2.3) peg.1313	L-lactate dehydrogenase (EC 1.1.1.27) peg.92
OTU-04	Aquificae, Thermocrinis sp.	JGI ID 3300002493	n.f.	n.f.	LdhA. Lactate DH or related 2-hydroxgenase. (uncertain) JGI24185J35167_10042352 JGI24185J35167_10184232
ref.	Thermocrinis ruber DSM 12173	RAST 932678.4	n.f.	n.f.	n.f.
ref.	Thermocrinis albus DSM 14484	RAST 638303.8	n.f.	n.f.	n.f.
OTU-05	Cyanobacteria, Synechococcus sp. B'	RAST 321330.3 NC_007776.1	n.f.	n.f.	L-lactate dehydrogenase (EC 1.1.1.27) peg. 2213 JGI24185J35167_1003051-7
OTU-06	Chloroflexi, "Ca. Roseilinea gracile"	RAST 6666666.201053	n.f.	L-lacatate DH, YkgEFG peg.399-401	D-lactate dehydrogenase (EC 1.1.1.28) peg. 818
OTU-07	Atribacteria (OP9)	RAST 6666666.193399	n.f.	n.f.	L-lactate dehydrogenase (EC 1.1.1.27) peg. 167
OTU-08	Nitrospirae, Thermodesulfovibrio sp.	RAST 6666666.208104	peg. 296, 834	L-lacatate DH, YkgEF peg.238-9 (apparent operon with lactate permease) peg. 292-3 (peg. 296 lactate permease) (bin-81)	n.f.
	Nitrospirae, Thermodesulfovibrio yellowstonii DSM 11347	RAST 289376.12	peg.663, 1516	peg. 75 (L-lactate DH) peg. 166, 659-60 (YkgEF, YkgEFG)	n.f.
OTU-09	Chloroflexi, Anaerolinea-like sp. 2	RAST 6666666.202442	peg.452	L-lacatate DH, YkgEF peg.1704-5	n.f. n.f.
OTU-10	Themotogae, EM3	RAST 6666666.208901	n.f.	n.f.	n.f.
OTU-11	Chloroflexi, Chloroflexus sp.	RAST 6666666.209729	n.f. n.f.	L-lacatate DH, YkgEFG peg.657-60	L-lactate dehydrogenase (EC 1.1.1.27) peg.2494
	Chloroflexus sp. MS-G	RAST 1107.5	n.f.	peg. 2816, 18-19	peg. 1654
OTU-12	Armatimonadetes (OP10), Group 6	RAST 6666666.236755	n.f.	n.f.	L-lactate DH, EC 1.1.1.27 peg. 2331
OTU-13	Aminicenantes (OP8)	RAST 6666666.139726	n.f.	n.f.	D-lactate dehydrogenase (EC 1.1.1.28) peg.368
OTU-14	Planctomycetes	RAST 6666666.208066 JGI ID 3300002493	JGI24185J35167_10133712	peg. 3117 (L-lactate DH) peg.849-52 (YkgEFG)	L-lactate DH peg. 102
OTU-15	Chloroflexi, 'Ca. Chloranaerofilum corporosum'	RAST 6666666.236756	peg.3300	peg. 795-7 (YkeEFG) peg.660-2	peg.583 (D-lactate DH, EC1.1.1.28) peg.477
n.f. gene not found

## Sheet: Table S10 - protein & AA
Table S10: List of genes involved in putative utliziation of proteins and amino acids by the fifteen most abundant mat members based on (partial) genome/metagenomic sequence information.
OTU	Identity	rel. abundance	predicted metabolism, characteristics	genome ID	Amino acid permease (potE)	ABC transporter: general L-amino acids (aapJOMP)	ABC transporter: branched chain amino acid TC 3.A.1.4.1 (livKHMGF)	Branched chain amino acid biosynthesis	Branched chain amino acid degradation	Oligopeptide transporter genes (oppABCDF)	Dipeptide transporter genes (dppABCDF)	Hemolysin-like
OTU-01	Chloroflexi, Roseiflexus sp.	0.49	anoxygenic photomixotroph, rhodopsin	JGI ID 3300002493	JGI24185J35167_10181051 (62%, 1379x)					(RS-1) yes, partial oppCDF, no oppAB	(RS-1) no	yes (TlyC)
OTU-01	Chloroflexi, Roseiflexus sp. RS-1			NC_009523.1 CP000686.1 KEGG	RoseRS_3857	RoseRS_4002-5	RoseRS_0622-7 RoseRS_1539-44 RoseRS_2975-9 RoseRS_4104-8
OTU-01	Chloroflexi, Roseiflexus sp. RS-1			RAST 357808.8 (RS-1)	peg.4422	peg.4592-5	peg.716,8-9,21 peg.1734-5,7-9, peg.3415-9, peg.4718-21	complete for L-isoleucine, L-valine and L-leucine peg.204 (Threonine dehydratase) peg.1088, 1216 (Acetolactate synthase) peg.1198, 2259, 2261 (3-isopropylmalate dehydrogenase, EC 4.2.1.33) peg.2266-7 (branched-chain amino acid aminotransferase EC 2.6.1.42)	EC 2.6.1.42 (peg. 2267, 2921) EC 1.2.44 (peg. 2775-6) EC 231.1.168 (peg.1895, 2100) EC 1.3.99.3 (peg.3411) EC 6.4.1.4 (peg.403, 505, 3338, 4390) EC 4.2.1.18 (4388) EC 4.1.3.4 (peg.57, 4780) EC 4.2.1.17 (peg.3410, 4887) EC 3.1.2.4 MISSING EC 1.1.1.35 (peg.2648, 3410) EC 1.2.1.3 (peg.307, 953, 4816) EC 5.4.99.2 (peg.247, 627-8, 2341) EC 1.3.99.2 (peg.557, 2645,3271, 3333, 3412, 4336, 4536, 4762) EC…	OppA: peg.107, 411, 481, 826, 1069, 1238, 3181, 5269 OppB: peg. 482, 1239, 5268 OppC: peg.483, 5267 OppD: peg.484, 486 OppF: peg.485, 487, 3230	DppC: peg.1240	peg.14 peg.1893 peg.2220
OTU-02	Thermotogae, Thermotoga sp.	0.1	anaerobe, sugar fermentation, proteases	RAST 6666666.236741 (bin-77) RAST 6666666.191250 (nE-45)	n.f.	n.f.	peg.555-7,9-63 peg.1041, 1367, 2059-62 peg.2121-2	only last steps EC 2.6.1.42: peg.191, 1849-50 EC 6.1.1.5: peg.539 EC 6.1.14: peg.626-7	n.f.	OppA: peg.337, 644, 1337, 1348, 1535, 1810, 1838, 1923 OppB: peg.226, 336, 645, 1316, 1318, 1532, 1614, 1616, 1981 OppC: peg.227, 335, 646, 1178, 1317, 1350 OppD: peg.1179, 1351, 1578, 1807, 2128 OppF: peg. 1180, 1252, 1315, 1352, 1531, 1577, 1617, 1806, 2127	dppA: peg. 225, 1181, 1197, 1826, 1867-8 dppB: 1177, 1196, 1809, 1827, 1839, 1866, 1978 dppC: 1194-5, 1615, 1808, 1828, 1840, 1865, 1979 dppD: 647, 1829 dppF: 648	n.f.
	Pseudothermotoga hypogea NBRC 106472			RAST 1123384.6 (reference)
OTU-03	Armatimonadetes (OP10) (OS type L)	0.04	aerobe respiration, motile, rhodopsin	RAST 6666666.122993 (enrichment, class6)	peg.552	n.f.	n.f.	partial EC 1.2.4.1: peg.106, 345, 377, 1518 EC 1.1.1.86: peg.539 EC 2.6.1.42: peg.1787 EC 6.1.1.5: peg.757 EC 6.1.1.4: peg.870	almost complete EC 2.6.1.42: peg.1787 EC 1.2.4.4: peg.346 EC 23.1.168: peg.344, 1346 EC 1.3.99.2: peg.138, 320, 339, 2132 EC 6.4.1.4: peg.296, 1059, 1470 EC 4.2.1.18: peg.1326 EC 4.1.3.4: peg. 1404 EC 4.2.1.17: peg.1561, 2177 EC 1.1.1.35: peg.1561, 2177 EC 2.3.1.16: peg.781, 1405 EC 1.2.1.3: peg. 185, 198, 1138, 1296, 2124 EC 5.4.99.2: peg.2469, 2576	n.f.	n.f.	n.f.
OTU-04	Aquificae, Thermocrinis sp.	0.04	sulfur oxidation	RAST 6666666.110222 (JGI_2280seqs) JGI ID 3300002493	n.f.	n.f.	JGI24185J35167_1009132-(1-4) (livFGMH) (46%, 261x) JGI24185J35167_10264432 (livK ) (47%, 270x)	EC 2.2.1.6: peg.241, JGI24185J35167_10092351 (48%,74x), JGI24185J35167_10092301 (49%, 253x) EC 1.1.1.86: JGI24185J35167_10367731 (52%, 69x), JGI24185J35167_10125112 (51%, 270x) EC 4.2.1.9: JGI24185J35167_10145842 (53%, 271x), JGI24185J35167_10186221 (52%, 65x) EC 2.6.1.42: JGI24185J35167_10047974 (46%, 76x), JGI24185J35167_10048124 (46%, 273x) EC 2.3.3.13: JGI24185J35167_10299942 (50%, 257x), JGI…	n.f.	oppA: peg.89, JGI24185J35167_10042872 (45%, 75x), JGI24185J35167_10442151 (48%, 38x), JGI24185J35167_10451881 (47%, 244x) oppB: JGI24185J35167_10123214 (47%, 268x), JGI24185J35167_10474161 (46%, 54x) oppC: peg.460, JGI24185J35167_10170751 (45%, 67x), JGI24185J35167_10095223 (49%, 278x) oppD: JGI24185J35167_10239474 (46%, 255x), JGI24185J35167_10239504 (47%, 70x) oppF: peg.768, JGI24185J35167_1050…	peg.720 (scaffold37627) JGI24185J35167_10376271 (49%, 75x)	n.f.
	Thermocrinis ruber DSM 12173			RAST 932678.4 (reference)	n.f.	n.f.	n.f.	complete EC 2.2.1.6: peg.563, 638 EC 1.1.1.86: peg.597 EC 4.2.1.9: peg.369 EC 2.6.1.42: peg.1512 EC 2.3.3.13: peg.540 EC 4.2.1.33: peg.1104, 1377 EC 1.1.1.85: peg.141	n.f.	n.f.	n.f.	peg.52, 462
	Thermocrinis albus DSM 14484			RAST 638303.8 (reference)	peg.383	n.f.	n.f.	complete EC 2.2.1.6: peg.954, 1580 EC 1.1.1.86: peg.899 EC 4.2.1.9: peg.1386 EC 2.6.1.42: peg.477 EC 2.3.3.13: peg.1026 EC 4.2.1.33: peg.846, 1472 EC 1.1.1.85: peg.595	n.f.	oppA: peg.570 oppB: peg.984 oppC: peg.643 oppD: peg.140 oppF: peg.1002	n.f.	peg.916, 1001, 1392
OTU-05	Cyanobacteria, Synechococcus sp. B'	0.04	oxygenic photoautotroph	RAST 321330.3 (reference)	n.f.	Yes, AapJQMP peg.960-3	yes, livFGMHJ (no livK) livF: peg.800 livG: peg.799 livM: peg.2128 livH: peg.2129 livJ: peg.797	complete EC 2.2.1.6: peg.670, 1004, 2189 EC 1.1.1.86: peg.1830 EC 4.2.1.9: peg.2031 EC 2.6.1.42: peg.495 EC 2.3.3.13: peg.1477 EC 4.2.1.33: peg.341, 2069 EC 1.1.1.85: peg.1670	n.f.	oppA: peg.810 oppB: pwg.2085 oppC: peg.1219 oppF: peg.260	dppABCD: peg. 1923-6	n.f.
OTU-06	Chloroflexi, Anaerolinea-like sp. 1	0.03	anoxygenic photomixotroph, rhodopsin	RAST 6666666.201053 (bin-106)	peg.254, 1576	peg.888-9, peg.2295-7 (arginine AA transporter)	livF: peg. 340, 417, 1786 livG: peg. 339, 418 livM: peg.261, 415, 553 livH: peg.262, 416, 553, 1857 livJ: peg.263, 414, 1099, 1856, 1891	EC 2.2.1.6: peg.1750-1 EC 1.1.1.86: n.f. EC 4.2.1.9: peg.692 EC 2.6.1.42: peg.1118 EC 2.3.3.13: peg.1980 EC 4.2.1.33: peg.1273, 1373, 1664, 1977, 1979, 2003 EC 1.1.1.85: peg.265	uncertain, partial EC 2.6.1.42: peg.1118 EC 1.2.4.4: n.f. EC 1.8.1.4: peg.3 EC 23.1.168: n.f. EC 1.3.99.2: peg.409 EC 6.4.1.4: n.f. EC 4.2.1.18: n.f. EC 4.1.3.4: peg.1044 EC 4.2.1.17: n.f. EC 1.1.1.35: n.f. EC 2.3.1.16: n.f. EC 1.2.1.3: peg.674, 1442, 1599, 2113 EC 5.4.99.2: peg.2150	yes, oppABCDF oppAÖ peg.779, 1791, 2173, 2271 oppB: peg.222, 772178, 2310, 23183 oppC: peg.221, 2177 oppD: peg. 220 oppF: peg.219, 2317	dppA: peg.329, 1032, 2081 dppB: peg.330, 1033, 1790, 2080 dppC: peg.331, 772, 1034, 1140, 1789	n.f.
OTU-07	Atribacteria (OP9)	0.02	anaerobe, fermentative	RAST 6666666.193399 (nE-38)	n.f.	n.f.	peg.534-7 (livFGHJ) peg.1257-9 (livMHJ)	EC 2.2.1.6: n.f. EC 1.1.1.86: peg.275 EC 4.2.1.9: n.f. EC 2.6.1.42: n.f. EC 2.3.3.13: peg.276 EC 4.2.1.33: peg.277-9, 380 EC 1.1.1.85: peg.1340	n.f.	oppA: n.f. oppB: peg.1124 oppC: n.f. oppDF: peg.1008-9	peg. 1004-7 (dppABC) peg.1123-7 (dppABCD)	n.f.
OTU-08	Nitrospirae, Thermodesulfovibrio sp.	0.02	dissimilatory sulfate reduction	RAST 6666666.208104 (bin-81)	n.f.	n.f.	peg.1165-70 (livFGMHJ)	EC 2.2.1.6: peg.797-8 EC 1.1.1.86: peg.1294 EC 4.2.1.9: peg.806 EC 2.6.1.42: peg.1041 EC 2.3.3.13: peg.1291 EC 4.2.1.33: peg.754, 1506 EC 1.1.1.85: peg.756	n.f.	oppA: peg.1048 oppBC: peg.950-1 oppD: peg.772 oppF: peg.705	n.f.	n.f.
	Thermodesulfovibrio yellowstonii DSM 11347			RAST 289376.12 (reference)	n.f.	n.f.	peg.1157-61 (livFGMHK)	EC 2.2.1.6: peg.1247-8 EC 1.1.1.86: peg.647 EC 4.2.1.9: peg.851 EC 2.6.1.42: peg.1134 EC 2.3.3.13: peg.644 EC 4.2.1.33: peg.113, 856 EC 1.1.1.85: peg.112	n.f.	oppA: peg.1127 oppBC: peg.917-8 oppD: peg.937, 1734	n.f.	n.f.
OTU-09	Chloroflexi, Anaerolinea-like sp. 2	0.01	chemoheterotroph	RAST 6666666.207742 (bin-83)	peg.2191	n.f.	peg.667-71 (livFGMHJ) peg.1145-7 (livHFG) peg.2231-5 (livFGMHJ) peg.2433-5 (livFGH) peg.271507 (livFGM)	EC 2.2.1.6: peg.2440-1 EC 1.1.1.86: peg.2442 EC 4.2.1.9: peg.1271 EC 2.6.1.42: peg.515, 1466 EC 2.3.3.13: peg.1462, 2443 EC 4.2.1.33: peg.930-1, 1469-70 EC 1.1.1.85: peg.932-1467	EC 2.6.1.42: peg.515, 1466 EC 1.2.4.4: 2016-7 EC 1.8.1.4: peg.2447 EC 23.1.168: 2018 EC 1.3.99.2: peg.1171, 1207, 2220, 2793 EC 6.4.1.4: 1538 EC 4.2.1.17: peg.1169, 1413 EC 4.1.3.4: n.f. EC 4.2.1.18: n.f. EC 1.1.1.35: peg.1169 EC 2.3.1.16: peg.910, 1168, 2116, 2817 EC 1.2.1.3: peg.1158, 2594 EC 6.4.1.3: peg.638, 640, 1541 EC 5.4.99.1: peg.1523 EC 5.4.99.2: peg.1045, 1058, 1524, 1738, 1829, 1833, …	oppA: peg.815, 2149, 2336 oppB: peg.811, 814, 817, 785-6, 2046 oppC: peg.810, 813 oppD: peg.2048, 2208 oppF: peg.808, 816, 2049	dppA: peg.88 dppB: peg.86, 2206 dppC: peg.85, 2047, 2207 dppD: peg.809 peg.84-86,88 (dppABCD) peg.808-17 (large cluster of several dpp and opp genes) peg.2206-8 (dpp/opp BCD) peg.2046-9 (opp/dpp BCDF)	peg.1362
OTU-10	Themotogae, EM3	0.01	aerobic respiration (?)	RAST 6666666.237853 (bin-84)	peg.889, 988, 1024	n.f.	n.f.	n.f.	EC 2.6.1.42: peg.873 EC 1.4.1.9: peg.496 EC 1.2.4.4: peg.378, 457-8, 1199 EC 1.8.1.4: peg.39, 228, 830 EC 23.1.168: n.f. EC 1.3.99.2: peg.424, 542, 1482 EC 6.4.1.4: peg.380, 537, 866, 1033, 1728 EC 4.2.1.17: peg.291, 538, 727, 1132 EC 4.1.3.4: n.f. EC 4.2.1.18: n.f. EC 1.1.1.35: peg.727 EC 2.3.1.16: peg.463, 824, 880, 1255-6 EC 1.2.1.3: peg.288, 673 EC 6.4.1.3: peg.1284-5 EC 5.4.99.1: peg.836 EC …	peg.1328-30 (oppABC)	n.f.	peg.486
OTU-11	Chloroflexi, Chloroflexus sp.	0.01	anoxygenic photomixotroph	RAST 6666666.209729 (bin-110)	JGI24185J35167_10017441 (52%, 29x)	n.f.	peg.3362-4 (livMHF) peg.278-10 (livFGM) peg.1420-22 (livGMH)	EC 2.2.1.6: peg.1617-8 EC 1.1.1.86: peg.1616 EC 4.2.1.9: peg.2041 EC 2.6.1.42: peg.2145 EC 2.3.3.13: peg.1615 EC 4.2.1.33: peg.1613 EC 1.1.1.85: peg.137	EC 2.6.1.42: peg.2145 EC 1.4.1.9: n.f. EC 1.2.4.4: peg.565-6 EC 1.8.1.4: peg.2596, 3505 EC 23.1.168: peg.567 EC 1.3.99.2: peg.809, 1075, 1475, 2250, 3295, 3482 EC 6.4.1.4: peg.32, 2098 EC 4.2.1.17: peg.954, 1016 EC 4.2.1.18: peg.541 EC 4.1.3.4: peg.254, 1472-3, 2228, 2248 EC 1.1.1.35: peg.920, 1016 EC 2.3.1.16: peg.515, 592, 1017 EC 1.2.1.3: peg.87, 496, 2682 EC 6.4.1.3: peg.1109, 2754 EC 5.4.99.…	peg.3217-9 (oppABC) peg.122-3 (oppDF) peg.3602-3 (oppDF)	dppC: peg.3724-5 (dppAC)	n.f.
	Chloroflexus sp. MS-G			RAST 1107.5 (reference)	peg.2469	n.f.	peg.1144-8 (livFGMH) peg.1844-7 (livGHM) peg.3275-9 (livKJHMGF)	EC 2.2.1.6: peg.2709-10 EC 1.1.1.86: peg.2711 EC 4.2.1.9: peg.3260 EC 2.6.1.42: peg.1379, 3353 EC 2.3.3.13: peg.2712 EC 4.2.1.33: peg.2714-5 EC 1.1.1.85: peg.1339, 2040	EC 2.6.1.42: peg.1379, 3353 EC 1.4.1.9: n.f. EC 1.2.4.4: peg.3690-1 EC 1.8.1.4: peg.964, 2422 EC 23.1.168: peg.2625, 3692 EC 1.3.99.2: peg.849, 1098, 1540, 2375, 2666 EC 1.3.99.3: peg.2447 EC 6.4.1.4: peg.1722, 2014 EC 4.2.1.17: peg.1142, 2532, 2686 EC 4.2.1.18: peg.2519 EC 4.1.3.4: peg.12, 946-7, 1875 EC 1.1.1.35: peg.2686 EC 2.3.1.16: peg.223, 1921, 2687 EC 1.2.1.3: peg. EC 6.4.1.3: peg.1552, 3…	peg.1459-63 (oppABCDF) peg.2663-5 (oppABC) peg.3364-6,9 (oppABC) peg.204-5 (oppDF)	peg.3118-21 (dppABCDF)	peg.718, 2248 , 4057
OTU-12	Armatimonadetes (OP10), Group 6	0.01	unspecified anoaerobe respiration, motile by flagella	RAST 6666666.236755 (bin-108)	n.f.	n.f.	n.f.	EC 2.2.1.6: peg.13-4 EC 1.1.1.86: peg.17 EC 4.2.1.9: n.f. EC 2.6.1.42: peg.980 EC 2.3.3.13: peg.18 EC 4.2.1.33: n.f. EC 1.1.1.85: peg.22	EC 2.6.1.42: peg.980 EC 1.4.1.9: n.f. EC 1.2.4.4: n.f. EC 1.8.1.4: peg.536, 2403 EC 23.1.168: peg.1277 EC 1.3.99.2: n.f. EC 1.3.99.3: n.f. EC 6.4.1.4: n.f. EC 4.2.1.17: n.f. EC 4.2.1.18: n.f. EC 4.1.3.4: n.f. EC 1.1.1.35: n.f. EC 2.3.1.16: n.f. EC 1.2.1.3: n.f. EC 6.4.1.3: n.f. EC 5.4.99.1: n.f. EC 5.4.99.2: n.f.	oppB: peg.563	dppC: peg.561	n.f.
OTU-13	Aminicenantes (OP8)	0.01	anaerobe, fermentation, utilization of amino acids/peptides	RAST 6666666.139726 (nE-37)	peg.1219, 693	n.f.	n.f.	EC 2.2.1.6: n.f. EC 1.1.1.86: n.f. EC 4.2.1.9: n.f. EC 2.6.1.42: peg.698, 1206 EC 2.3.3.13: n.f. EC 4.2.1.33: 753-4 EC 1.1.1.85: peg.1148, 1211	n.f.	n.f.	dppA: peg.1318	n.f.
OTU-14	Planctomycetes	0.01	(facultative) anaerobe, H2 utilization	RAST 6666666.208066 (bin-88)	peg.637	n.f.	n.f.	EC 2.2.1.6: peg.695, 2550 EC 1.1.1.86: 2548-9 EC 4.2.1.9: peg.2773 EC 2.6.1.42: n.f. EC 2.3.3.13: peg.1989-90 EC 4.2.1.33: peg.375-6 EC 1.1.1.85: peg.2611	n.f.	n.f.	n.f.	n.f.
OTU-15	Chloroflexi, 'Ca. Chloranaerfilum corporosum'	0.01	anoxygenic photomixotroph	RAST 6666666.236756 (bon-86)	peg.684	n.f.	peg.1867-71 (livFGMH) peg.345-7 (livFG) peg.2960-1 (livHMF) peg.1634-5 (livHJ) peg.1239-42 (livGMH)	EC 2.2.1.6: peg.522-3 EC 1.1.1.86: peg.524 EC 4.2.1.9: peg1662 EC 2.6.1.42: peg.1017, 2413 EC 2.3.3.13: peg.30, 525 EC 4.2.1.33: peg.1585-6, 2080 EC 1.1.1.85: n.f.	EC 2.6.1.42: peg.1017, 2413 EC 1.4.1.9: n.f. EC 1.2.4.4: peg.1745 EC 1.8.1.4: peg.2994 EC 23.1.168: peg.1476, 3211 EC 1.3.99.2: peg.112, 174,1566, 2272. 2684. 2878, 3173 EC 1.3.99.3: n.f. EC 6.4.1.4: peg.996, 1728, 1909-10 EC 4.2.1.17: peg.227, 1545, 3270 EC 4.2.1.18: peg.2284 EC 4.1.3.4: n.f. EC 1.1.1.35: peg.1545 EC 2.3.1.16: peg.296, 327, 1546, 3172 EC 1.2.1.3: peg.1453 EC 6.4.1.3: peg.998, 12…	peg.2285-7 (oppCDF) peg.1636-8 (oppABC) peg.2622-4 (oppABC)	peg.1047-9 (dppABC) peg.1313-4 (dppBC)	n.f.
n.f. - not found

[truncated: 5 more sheets: Table S11_Ribose utilization, Table S12 - nitrogen, Table S13 - dsrAB, Table S14 - sulfur metabolism, Table S15 - Hydrogenases]
